# Supplementary material for: Identification of Filamin-A and -B as potential biomarkers for prostate cancer
Source: Future Sci OA. 2016 Dec 22;3(1):FSO161. doi: 10.4155/fsoa-2016-0065 (PMC5351499; doi:10.4155/fsoa-2016-0065)
Supplement: Supplementary file 5 [file fsoa-03-161-s5.xlsx]

## Sheet: NetworkList
Supplemental Table 2
GeneSymbol	Description	Constraint
KRT19	Keratin, type I cytoskeletal 19	0.1
PLEC	Plectin	0.1
FLNB	Filamin-B	0.1
KRT8	Keratin, type II cytoskeletal 8	0.1
PFN1	Profilin-1	0.1
CAP1	Isoform 2 of Adenylyl cyclase-associated protein 1	0.1
EEF2	Elongation factor 2	0.1
KRT18	Keratin, type I cytoskeletal 18	0.1
DECR1	2,4-dienoyl-CoA reductase, mitochondrial	0.1
SMARCC1	SWI/SNF complex subunit SMARCC1	0.1
VCL	Vinculin	0.1
MYOF	Myoferlin	0.1
HSP90B1	Endoplasmin	0.1
LDHA	L-lactate dehydrogenase A chain	0.2
PGK1	Phosphoglycerate kinase 1	0.2
SLC25A5	ADP/ATP translocase 2	0.2
MYL12A	Myosin regulatory light chain 12A	0.2
HSPD1	60 kDa heat shock protein, mitochondrial	0.2
PDIA3	Thioredoxin (Fragment)	0.2
FLNA	Filamin-A (Fragment)	0.2
ERP29	Endoplasmic reticulum resident protein 29	0.2
CCT2	T-complex protein 1 subunit beta	0.2
CKAP4	Cytoskeleton-associated protein 4	0.2
GADD45GIP1	Growth arrest and DNA damage-inducible proteins-interacting protein 1	0.2
PKM2	Pyruvate kinase	0.2
ATP5B	ATP synthase subunit beta, mitochondrial	0.2
KRT81	keratin 81	0.2
ENO1	Alpha-enolase	0.2
HYOU1	Hypoxia up-regulated protein 1	0.2
HK2	Hexokinase-2	0.2
PGD	6-phosphogluconate dehydrogenase, decarboxylating	0.2
MCM5	DNA replication licensing factor MCM5	0.2
ELAVL1	ELAV-like protein 1	0.2
FAM203A	HGH1 homolog	0.2
KHDRBS1	KH domain-containing, RNA-binding, signal transduction-associated protein 1	0.2
CAT	Catalase	0.2
RBM28	RNA-binding protein 28	0.2
TTLL12	Tubulin--tyrosine ligase-like protein 12	0.2
FAM84A	Protein FAM84A	0.2
PNKP	Bifunctional polynucleotide phosphatase/kinase	0.2
FAM98B	Protein FAM98B	0.2
CLTC	Clathrin heavy chain 1	0.3
MAL2	mal, T cell differentiation protein 2	0.3
LMNA	Prelamin-A/C	0.3
PRDX1	Peroxiredoxin-1	0.3
CASP14	Caspase-14	0.3
TPM3	Tropomyosin alpha-3 chain	0.3
PHGDH	D-3-phosphoglycerate dehydrogenase	0.3
HMGB2	High mobility group protein B2	0.3
ATP1A1	Sodium/potassium-transporting ATPase subunit alpha-1	0.3
S100A6	Protein S100-A6	0.3
PRKDC	DNA-dependent protein kinase catalytic subunit	0.3
PSMC6	26S protease regulatory subunit 10B	0.3
HSPA5	78 kDa glucose-regulated protein	0.3
HIST1H2BC	Histone H2B type 1-C/E/F/G/I	0.3
NDUFB5	NADH dehydrogenase [ubiquinone] 1 beta subcomplex subunit 5, mitochondrial	0.3
PSMA2	Proteasome subunit alpha type-2	0.3
NDRG1	Protein NDRG1	0.3
TECR	Very-long-chain enoyl-CoA reductase	0.3
GBE1	1,4-alpha-glucan-branching enzyme	0.3
TFF1	Trefoil factor 1	0.3
MTDH	Protein LYRIC	0.3
CCS	Copper chaperone for superoxide dismutase	0.3
GALK1	Galactokinase	0.3
LAMB3	Laminin subunit beta-3	0.3
MSN	Moesin	0.3
HNRNPL	Heterogeneous nuclear ribonucleoprotein L	0.3
STT3A	Dolichyl-diphosphooligosaccharide--protein glycosyltransferase subunit STT3A	0.3
HIST1H2BB	Histone H2B type 1-B	0.3
NACA	Nascent polypeptide-associated complex subunit alpha	0.3
LRPPRC	Leucine-rich PPR motif-containing protein, mitochondrial	0.3
MCM6	DNA replication licensing factor MCM6	0.3
ANXA2	Annexin A2	0.3
THRAP3	Thyroid hormone receptor-associated protein 3	0.3
SENP1	Sentrin-specific protease 1	0.3
DHX16	Putative pre-mRNA-splicing factor ATP-dependent RNA helicase DHX16	0.3
SLC25A6	ADP/ATP translocase 3	0.3
ATAD3A	ATPase family AAA domain-containing protein 3A	0.3
TGM2	Protein-glutamine gamma-glutamyltransferase 2	0.3
CCDC72	translation machinery associated 7 homolog	0.3
RNPEP	Aminopeptidase B	0.3
ACAT2	Acetyl-CoA acetyltransferase, cytosolic	0.3
ARF4	ADP-ribosylation factor 4	0.3
CD59	CD59 glycoprotein	0.3
EPHX1	Epoxide hydrolase 1 (Fragment)	0.3
ACAT1	Acetyl-CoA acetyltransferase, mitochondrial	0.3
FABP5	Fatty acid-binding protein, epidermal	0.3
SSR1	Translocon-associated protein subunit alpha	0.3
ITGA3	Integrin alpha-3	0.3
HIST1H4A	Histone H4	0.3
P4HA1	Isoform 3 of Prolyl 4-hydroxylase subunit alpha-1	0.3
ITGB4	Integrin beta-4 (Fragment)	0.3
PDLIM5	PDZ and LIM domain protein 5	0.3
NDUFV2	NADH dehydrogenase [ubiquinone] flavoprotein 2, mitochondrial	0.3
METAP2	Methionine aminopeptidase 2	0.3
TUBB3	Tubulin beta-3 chain	0.3
KHSRP	Far upstream element-binding protein 2	0.3
EPS8L1	Epidermal growth factor receptor kinase substrate 8-like protein 1	0.3
Q9UDP3	NA	0.3
SDHA	Succinate dehydrogenase [ubiquinone] flavoprotein subunit, mitochondrial	0.5
LRRC59	Leucine-rich repeat-containing protein 59	0.5
HNRNPK	Heterogeneous nuclear ribonucleoprotein K	0.5
DIABLO	Diablo homolog, mitochondrial	0.5
ARPC5	Actin-related protein 2/3 complex subunit 5	0.5
RPS3	40S ribosomal protein S3	0.5
DHX15	Putative pre-mRNA-splicing factor ATP-dependent RNA helicase DHX15	0.5
ANXA7	Annexin A7	0.5
ANXA5	Annexin A5	0.5
HADHA	Trifunctional enzyme subunit alpha, mitochondrial	0.5
LMNB1	Lamin-B1	0.5
UBA1	Ubiquitin-like modifier-activating enzyme 1 (Fragment)	0.5
PLIN3	Perilipin-3	0.5
NARS	Asparagine--tRNA ligase, cytoplasmic	0.5
CLINT1	Clathrin interactor 1	0.5
NCEH1	Neutral cholesterol ester hydrolase 1 (Fragment)	0.5
ACADVL	Very long-chain specific acyl-CoA dehydrogenase, mitochondrial	0.5
PHB	Prohibitin	0.5
TARS	Threonine--tRNA ligase, cytoplasmic	0.5
SPTBN1	Spectrin beta chain, non-erythrocytic 1	0.5
YWHAZ	14-3-3 protein zeta/delta	0.5
CAPS	Calcyphosin	0.5
KTN1	Kinectin	0.5
APEH	Acylamino-acid-releasing enzyme	0.5
PGAM1	Phosphoglycerate mutase 1	0.5
PPP2CA	Serine/threonine-protein phosphatase 2A catalytic subunit alpha isoform	0.5
VBP1	Prefoldin subunit 3	0.5
TKT	Transketolase	0.5
SPTAN1	Spectrin alpha chain, non-erythrocytic 1	0.5
COTL1	Coactosin-like protein	0.5
MIF	Macrophage migration inhibitory factor	0.5
TRMT112	tRNA methyltransferase 112 homolog	0.5
NUDC	Nuclear migration protein nudC	0.5
RBM3	Putative RNA-binding protein 3	0.5
SLC25A3	Phosphate carrier protein, mitochondrial	0.5
CRNKL1	Crooked neck-like protein 1	0.5
NUP133	Nuclear pore complex protein Nup133	0.5
XRN2	5'-3' exoribonuclease 2	0.5
FLNC	Filamin-C	0.5
PSMD12	26S proteasome non-ATPase regulatory subunit 12	0.5
CCT7	T-complex protein 1 subunit eta	0.5
CTNNB1	Catenin beta-1 (Fragment)	0.5
UQCRH	Cytochrome b-c1 complex subunit 6, mitochondrial	0.5
SLC25A1	Tricarboxylate transport protein, mitochondrial	0.5
COX6B1	Cytochrome c oxidase subunit 6B1	0.5
GGCT	Gamma-glutamylcyclotransferase	0.5
NCBP1	Nuclear cap-binding protein subunit 1	0.5
RPS29	40S ribosomal protein S29	0.5
TACO1	Translational activator of cytochrome c oxidase 1	0.5
ALCAM	CD166 antigen	0.5
PPIF	Peptidyl-prolyl cis-trans isomerase F, mitochondrial	0.5
LRRFIP1	Leucine-rich repeat flightless-interacting protein 1	0.5
KRT17	Keratin, type I cytoskeletal 17	0.5
SMARCA2	Probable global transcription activator SNF2L2	0.5
TPR	Nucleoprotein TPR	0.5
ANPEP	Aminopeptidase N	0.5
RPA1	Replication protein A 70 kDa DNA-binding subunit	0.5
PPP2R5E	Serine/threonine-protein phosphatase 2A 56 kDa regulatory subunit epsilon isoform	0.5
THOC4	Aly/REF export factor	0.5
MYL6	Myosin light polypeptide 6	0.5
VDAC1	Voltage-dependent anion-selective channel protein 1	0.5
POLR2E	DNA-directed RNA polymerases I, II, and III subunit RPABC1	0.5
LETM1	LETM1 and EF-hand domain-containing protein 1, mitochondrial	0.5
SMNDC1	Survival of motor neuron-related-splicing factor 30	0.5
TFRC	Transferrin receptor protein 1	0.5
TPP1	Tripeptidyl-peptidase 1	0.5
KRT15	Keratin, type I cytoskeletal 15	0.5
SLC2A1	Solute carrier family 2, facilitated glucose transporter member 1	0.5
ERO1L	ERO1-like protein alpha	0.5
PDLIM1	PDZ and LIM domain protein 1	0.5
H1F0	Histone H1.0	0.5
PCTP	Phosphatidylcholine transfer protein	0.5
GLS	Glutaminase kidney isoform, mitochondrial	0.5
ENO3	Enolase (Fragment)	0.5
ENO2	Gamma-enolase	0.5
KRT84	Keratin, type II cuticular Hb4	0.5
PFDN1	Prefoldin subunit 1	0.5
OXSR1	Serine/threonine-protein kinase OSR1	0.5
EIF6	Eukaryotic translation initiation factor 6	0.5
RPS6KA1	Ribosomal protein S6 kinase alpha-1	0.5
ITGA6	Integrin alpha-6	0.5
TRIP10	Cdc42-interacting protein 4	0.5
DLD	Dihydrolipoyl dehydrogenase, mitochondrial	0.5
CAV1	Caveolin-1	0.5
NUCKS1	Nuclear ubiquitous casein and cyclin-dependent kinase substrate 1	0.5
SLIRP	Isoform 2 of SRA stem-loop-interacting RNA-binding protein, mitochondrial	0.5
EPS8L2	Epidermal growth factor receptor kinase substrate 8-like protein 2	0.5
TCOF1	Treacle protein	0.5
SRSF6	Isoform SRP55-3 of Serine/arginine-rich splicing factor 6	0.5
SDHB	Succinate dehydrogenase [ubiquinone] iron-sulfur subunit, mitochondrial	1
PDCD6IP	Programmed cell death 6-interacting protein	1
UTP3	Something about silencing protein 10	1
STAU1	Double-stranded RNA-binding protein Staufen homolog 1	1
STT3B	Dolichyl-diphosphooligosaccharide--protein glycosyltransferase subunit STT3B	1
DCUN1D1	DCN1-like protein 1	1
DDX5	Probable ATP-dependent RNA helicase DDX5	1
COG4	Conserved oligomeric Golgi complex subunit 4	1
PHC2	Isoform 2 of Polyhomeotic-like protein 2	1
ILF2	Interleukin enhancer-binding factor 2	1
MDH2	Malate dehydrogenase, mitochondrial	1
KRT7	Keratin, type II cytoskeletal 7	1
TUBB5	tubulin, beta 5 class I	1
AHNAK	Neuroblast differentiation-associated protein AHNAK	1
GAPDH	Glyceraldehyde-3-phosphate dehydrogenase	1
SHMT2	Serine hydroxymethyltransferase, mitochondrial	1
RPL18	60S ribosomal protein L18	1
RPL10	60S ribosomal protein L10	1
IDH1	Isocitrate dehydrogenase [NADP] cytoplasmic	1
ADK	Adenosine kinase	1
TFB2M	transcription factor B2, mitochondrial	1
TUFM	Elongation factor Tu, mitochondrial	1
PSME3	Proteasome activator complex subunit 3	1
MAT2A	S-adenosylmethionine synthase isoform type-2	1
CCT6A	T-complex protein 1 subunit zeta	1
NOP56	Nucleolar protein 56	1
NENF	Neudesin	1
PRDX5	Peroxiredoxin-5, mitochondrial	1
GCN1L1	Translational activator GCN1	1
RRBP1	Ribosome-binding protein 1	1
ANXA1	Annexin A1	1
PRPF8	Pre-mRNA-processing-splicing factor 8	1
ATP5J2	ATP synthase subunit f, mitochondrial	1
EIF4A1	Eukaryotic initiation factor 4A-I	1
CCT4	T-complex protein 1 subunit delta	1
CCT8	T-complex protein 1 subunit theta	1
L2HGDH	L-2-hydroxyglutarate dehydrogenase, mitochondrial	1
GPI	Glucose-6-phosphate isomerase	1
PGK2	Phosphoglycerate kinase 2	1
EIF4H	Eukaryotic translation initiation factor 4H	1
RAB27B	Ras-related protein Rab-27B	1
CPT1A	Carnitine O-palmitoyltransferase 1, liver isoform	1
CPOX	Coproporphyrinogen-III oxidase, mitochondrial	1
STX6	Syntaxin-6	1
ATP5C1	ATP synthase subunit gamma, mitochondrial	1
S100A16	Protein S100-A16	1
UQCRC1	Cytochrome b-c1 complex subunit 1, mitochondrial	1
LAMP1	Lysosome-associated membrane glycoprotein 1	1
ESYT1	Extended synaptotagmin-1	1
CTSD	Cathepsin D	1
ITGB1	Integrin beta-1	1
SCFD1	Sec1 family domain-containing protein 1	1
DPYSL2	Dihydropyrimidinase-related protein 2	1
PSMC4	26S protease regulatory subunit 6B	1
BANF1	Barrier-to-autointegration factor	1
GMFB	Glia maturation factor beta	1
MUT	Methylmalonyl-CoA mutase, mitochondrial	1
HIGD1A	HIG1 hypoxia inducible domain family member 1A	1
CRIP1	Cysteine-rich protein 1	1
RPL36A	60S ribosomal protein L36a	1
NUP160	Nuclear pore complex protein Nup160	1
MRPS14	28S ribosomal protein S14, mitochondrial	1
TOP2A	DNA topoisomerase 2-alpha	1
GOLPH3	Golgi phosphoprotein 3	1
PDXK	Pyridoxal kinase	1
GLUD1	Glutamate dehydrogenase 1, mitochondrial	1
GBA	Glucosylceramidase	1
SSR3	Translocon-associated protein subunit gamma	1
GNS	N-acetylglucosamine-6-sulfatase	1
KRT4	Keratin, type II cytoskeletal 4	1
RPS27L	40S ribosomal protein S27-like	1
UQCRC2	Cytochrome b-c1 complex subunit 2, mitochondrial	1
LXN	Latexin	1
FKBP3	Peptidyl-prolyl cis-trans isomerase FKBP3	1
UBQLN1	Ubiquilin-1	1
OAT	Ornithine aminotransferase, mitochondrial	1
NDUFS2	NADH dehydrogenase [ubiquinone] iron-sulfur protein 2, mitochondrial	1
H3F3A	Histone H3.3	1
ACSL4	Long-chain-fatty-acid--CoA ligase 4	1
RPS21	40S ribosomal protein S21	1
ATP5F1	ATP synthase F(0) complex subunit B1, mitochondrial	1
VTA1	Vacuolar protein sorting-associated protein VTA1 homolog	1
NDUFA10	NADH dehydrogenase [ubiquinone] 1 alpha subcomplex subunit 10, mitochondrial	1
ZYX	Zyxin	1
SFN	14-3-3 protein sigma	1
PLS3	Plastin-3	1
HIST2H2AB	Histone H2A type 2-B	1
SNRPB	Small nuclear ribonucleoprotein-associated proteins B and B'	1
COPG	coatomer protein complex subunit gamma 1	1
GPD2	Glycerol-3-phosphate dehydrogenase, mitochondrial	1
KRT85	Keratin, type II cuticular Hb5	1
CTSB	Cathepsin B	1
PPFIBP1	Liprin-beta-1	1
PPP2CB	Serine/threonine-protein phosphatase 2A catalytic subunit beta isoform	1
MYL9	Myosin regulatory light polypeptide 9	1
PFDN4	Prefoldin subunit 4	1
SMS	Spermine synthase	1
PXN	Paxillin	1
CDA	Cytidine deaminase	1
LGALS1	Galectin-1	1
PNPO	Pyridoxine-5'-phosphate oxidase	1
PPA1	Inorganic pyrophosphatase	1
TXNDC17	Thioredoxin domain-containing protein 17	1
DDX18	ATP-dependent RNA helicase DDX18	1
PSMB3	Proteasome subunit beta type-3	1
NOLC1	Nucleolar and coiled-body phosphoprotein 1	1
TAGLN2	Transgelin-2	1
GIPC1	PDZ domain-containing protein GIPC1	1
RPLP1	60S acidic ribosomal protein P1	1
YES1	Tyrosine-protein kinase Yes	1
RPL31	60S ribosomal protein L31	1
DBNL	Isoform 2 of Drebrin-like protein	1
PRMT1	Protein arginine N-methyltransferase 1	1
SSB	Lupus La protein	1
FUT8	Alpha-(1,6)-fucosyltransferase	1
HADHB	Trifunctional enzyme subunit beta, mitochondrial	1
FECH	Ferrochelatase, mitochondrial	1
GSTM3	Glutathione S-transferase Mu 3	1
RALY	RNA-binding protein Raly	1
MTA2	Metastasis-associated protein MTA2	1
KIAA1967	DBIRD complex subunit KIAA1967	1
TFAM	Transcription factor A, mitochondrial	1
LONP1	Lon protease homolog, mitochondrial	1
TPT1	Translationally-controlled tumor protein	1
SUMO2	Small ubiquitin-related modifier 2	1
S100A11	Protein S100-A11	1
TXNDC5	Thioredoxin domain-containing protein 5	1
FH	Fumarate hydratase, mitochondrial	1
CNPY2	Protein canopy homolog 2	1
AGR2	Anterior gradient protein 2 homolog	1
CALR	Calreticulin	1
IDH3A	Isocitrate dehydrogenase [NAD] subunit alpha, mitochondrial	1
IMPDH2	Inosine-5'-monophosphate dehydrogenase 2	1
STMN1	Stathmin	1
EIF5A	Eukaryotic translation initiation factor 5A-1	1
REXO2	Oligoribonuclease, mitochondrial	1
S100A14	Protein S100-A14	1
NOL3	Nucleolar protein 3 (Fragment)	1
VIM	Vimentin	1
CCDC22	Coiled-coil domain-containing protein 22	1
ST13	Hsc70-interacting protein	1
EEF1B2	Elongation factor 1-beta	1
ACTN1	Alpha-actinin-1	1
SLC16A1	Monocarboxylate transporter 1	1
ACOT1	Acyl-coenzyme A thioesterase 1	1
TIMM44	Mitochondrial import inner membrane translocase subunit TIM44	1
SMC4	Structural maintenance of chromosomes protein 4	1
PNPT1	Polyribonucleotide nucleotidyltransferase 1, mitochondrial	1
RBM17	Splicing factor 45	1
ARL6IP5	PRA1 family protein 3	1
ERP44	Endoplasmic reticulum resident protein 44	1
MANF	Mesencephalic astrocyte-derived neurotrophic factor	1
DNAJB11	DnaJ homolog subfamily B member 11	1
RBM25	RNA-binding protein 25	1
SRSF5	Serine/arginine-rich splicing factor 5	1
